# Supplementary material for: Photoactivatable Cre recombinase 3.0 for in vivo mouse applications
Source: Nat Commun. 2020 May 1;11:2141. doi: 10.1038/s41467-020-16030-0 (PMC7195411; doi:10.1038/s41467-020-16030-0)
Supplement: Supplementary file 4 — Source Data [file 41467_2020_16030_MOESM4_ESM.zip]

Archive with 2 entries (2 files):
- Source Data.xlsx
- Source Data - Western Blotting Film Images.pdf
