# Supplementary material for: Photoactivatable Cre recombinase 3.0 for in vivo mouse applications
Source: Nat Commun. 2020 May 1;11:2141. doi: 10.1038/s41467-020-16030-0 (PMC7195411; doi:10.1038/s41467-020-16030-0)
Supplement: Supplementary file 4 — Source Data [file 41467_2020_16030_MOESM4_ESM.zip › Source Data.xlsx]

## Sheet: Fig.1b
Group Name	Mock	Magnets Dark	Magnets BL	CRY2/CIB Dark	CRY2/CIB BL	iLID/SspB Dark	iLID/SspB BL	FKF1/GI Dark	FKF1/GI BL	Mock+Tam	CreERT2+Tam
Luc Activity (Firefly/Renilla)	0.211	11.647	105.023	0.553	27.266	52.085	53.15	3.539	20.2728	0.445315	137.955
	0.293	17.293	147.013	0.546	28.487	73.547	85.948	3.922	23.6573	0.444459	44.9909
	0.287	12.756	140.492	0.355	8.037	59.497	80.632	4.06	23.5319	0.484576	101.643
	0.413	12.908	87.894	0.372	11.18	92.213	153.272	3.313	23.5094	0.681979	335.179
	0.408	15.306	170.104	0.358	8.233	91.661	150.455	6.111	27.473	0.592778	228.836
	0.391	14.26	183.879	0.391	4.369	127.058	186.981	6.795	35.3318	0.590694	245.524
	0.213	4.719	121.052	0.37	5.629	67.668	87.2189	7.336	30.14	0.622502	302.675
	0.257	6.274	182.336	0.403	5.199	86.781	108.843	7.161	28.7753	0.619485	198.275
	0.237	5.505	126.265	0.438	25.141	83.188	114.925			0.684281	177.185
	0.203	4.458	199.713	0.471	18.086	68.649	85.8427			0.556473	218.595
	0.357	7.07	81.519	0.48	11.718	102.286	80.1888
	0.385	8.79	68.618	0.944	64.391	101.199	140.921
	0.38	8.082	125.189	1.041	70.387	107.103	150.555
	0.401	7.065	236.357	1.197	64.105	93.742	89.5648
				1.072	32.465
				1.067	48.967
				1.37	61.262
Average	0.316857	9.72379	141.104	0.672235	29.1131	86.1912	112.036	5.27963	26.5864	0.572254	199.086
SD	0.0787155	4.07272	46.8489	0.341508	22.9996	19.6592	36.922	1.61956	4.49898	0.0839569	83.7448
p-value (dark vs BL)		2e-10		2.3e-05		0.034768		1.17e-08
		****		****		*		****

## Sheet: Fig.2c
Group Name	Mock	CMV-Magnets Dark	CMV-Magnets BL	CMV-Magnets-IRES Dark	CMV-Magnets-IRES BL	CMV-Magnets-opti Dark	CMV-Magnets-opti BL	CMV-Magnets-opti-IRES Dark	CMV-Magnets-opti-IRES BL	CAG-Magnets Dark	CAG-Magnets BL	CAG-Magnets-IRES Dark	CAG-Magnets-IRES BL	CAG-Magnets-opti Dark	CAG-Magnets-opti BL	CAG-Magnets-opti-IRES2 Dark	CAG-Magnets-opti-IRES2 BL
Luc Activity (Firefly/Renilla)	0.214	5.43	152.642	0.821	152.193	0.39	19.993	0.338	0.293	7.665	127.476	0.903	95.335	0.357	155.787	0.940683	1.2061
	0.317	5.78	198.881	0.799	145.339	0.403	22.574	0.382	0.369	8.327	183.33	1.011	115.764	0.33	136.692	0.76073	1.32326
	0.139	3.269	146.341	0.548	84.009	0.381	35.246	0.353	0.336	7.336	189.761	1.075	126.707	0.45	133.191	0.904317	1.35991
	0.163	3.727	167.031	0.582	120.032	0.403	35.283	0.291	0.327	7.416	173.421	0.869	93.144	0.393	202.485	0.956918	1.38052
	0.243	4.047	166.872	0.591	116.033	0.24	20.734	0.221	0.24	6.598	150.916	0.989	110.742	0.329	109.333	0.502559	2.9341
	0.351	3.704	194.678	0.499	74.5	0.214	18.912	0.236	0.292	5.929	134.256	0.938	119.136	0.262	130.967	0.549362	3.19651
	0.337	3.82	271.518	0.449	100.353	0.344	23.953							0.401	146.801	0.48254	2.8162
	0.226	2.607	145.076	0.436	53.253	0.376	16.255							0.4	142.572	0.497311	2.85639
	0.264	2.757	153.942	0.483	103.261	0.406	18.106							0.35	93.138
	0.264	2.519	139.002	0.683	113.268
	0.258	4.602	239.696	0.669	147.486
	0.419	4.988	273.97
	0.398	5.104	232.294
Average	0.276385	4.02723	190.919	0.596364	109.975	0.350778	23.4507	0.3035	0.3095	7.21183	159.86	0.964167	110.138	0.363556	138.996	0.699303	2.13412
SD	0.0813071	1.04407	46.6804	0.126722	29.9644	0.0688134	6.67028	0.0596119	0.040738	0.766867	23.8506	0.0690131	12.2164	0.0515647	28.8152	0.199816	0.824742
p-value (dark vs BL)		6e-13		2.691e-10		3.66343e-08		0.856303		5.51508e-08		2.1643e-09		3.262e-10		0.000525353
		****		****		****		n.s.		****		****		****		***

## Sheet: Fig.3c
Group Name	Mock	Magnets	Magnets-opti
PA-Cre mRNA (Normalized to GAPDH)	1.737e-05	2.34494	1.15201
	1.29454e-05	2.11937	1.01335
	1.26275e-05	1.85373	0.960252
	1.24956e-05	1.96192	1.01406
	2.79843e-05	2.64322	1.35982
	5.92085e-06	1.94394	0.948101
Average	1.48906e-05	2.14452	1.0746
SD	6.74155e-06	0.273141	0.143666
p-value	vs Magnets	vs Magnets-opti	vs Mock
	2e-11	2.8169e-07	2.6624e-07
	****	****	****

## Sheet: Fig.3e
Group Name	Magnets 40	Magnets-opti 100
PA-Cre Protein NLS-pMag-CreC60-HA (Normalized to β-tubulin)	1.50936	0.887383
	1.22062	1.02364
	0.810844	0.98494
	1.13187	0.948746
	1.07698	1.08769
	1.30116	1.24411
Average	1.17514	1.02942
SD	0.213647	0.114149
p-value (Magnets 40 vs Magnets-opti 100)	0.2083
	n.s.

## Sheet: Fig.3f
Group Name	Magnets 40	Magnets-opti 100
PA-Cre Protein non-cleaved form (Normalized to β-tubulin)	0.524855	0.263295
	0.380171	0.270812
	0.287403	0.303213
	0.369748	0.400218
	0.46841	0.572534
	0.626238	0.491678
Average	0.442804	0.383625
SD	0.111389	0.116411
p-value (Magnets 40 vs Magnets-opti 100)	0.4306
	n.s.

## Sheet: Fig.3g
Luc activity (Fluc/Rluc)
Group Name	Mock	Magnets 40 Dark	Magnets 40 BL	Magnets-opti 100 Dark	Magnets-opti 100 BL
Luc Activities (Firefly/Renilla)	0.375463	0.873278	195.669	0.575992	92.9586
	0.384809	1.02501	208.483	0.491415	97.331
	0.369627	0.777486	176.033	0.451338	92.2901
	0.347314	1.24082	168.038	0.390756	110.667
	0.51214	0.82802	245.494	0.540101	88.382
	0.495341	0.981652	296.719	0.479594	120.969
	0.344709	0.905508	113.279	0.49264	100.527
	0.39093	1.10013	216.67	0.520223
Mean	0.402542
Normalize to Mock
Group Name	Mock	Magnets 40 Dark	Magnets 40 BL	Magnets-opti 100 Dark	Magnets-opti 100 BL
Luc Activities (Firefly/Renilla) (Normalized to Mock)	0.93273	2.16941	486.083	1.43089	230.929
	0.955949	2.54636	517.917	1.22078	241.791
	0.918233	1.93144	437.303	1.12122	229.268
	0.862802	3.08246	417.443	0.970721	274.922
	1.27227	2.05698	609.86	1.34173	219.56
	1.23053	2.43864	737.114	1.19141	300.512
	0.856331	2.24948	281.409	1.22382	249.73
	0.971154	2.73295	538.256	1.29235
Mean	1	2.40096	503.173	1.22412	249.53
		induction	209.571	induction	203.845

## Sheet: Fig.S1a
Group Name	Mock	Magnets	CRY2/CIB	iLID/SspB	FKF1/GI
Luc Activity (Firefly/Renilla)	0.211	11.647	0.553	52.085	3.539
	0.293	17.293	0.546	73.547	3.922
	0.287	12.756	0.355	59.497	4.06
	0.413	12.908	0.372	92.213	3.313
	0.408	15.306	0.358	91.661	6.111
	0.391	14.26	0.391	127.058	6.795
	0.213	4.719	0.37	67.668	7.336
	0.257	6.274	0.403	86.781	7.161
	0.237	5.505	0.438	83.188
	0.203	4.458	0.471	68.649
	0.357	7.07	0.48	102.286
	0.385	8.79	0.944	101.199
	0.38	8.082	1.041	107.103
	0.401	7.065	1.197	93.742
			1.072
			1.067
			1.37
Average	0.316857	9.72379	0.672235	86.1912	5.27963
SD	0.0787155	4.07272	0.341508	19.6592	1.61956
p-value (vs Mock)		0.039887	0.999869	<0.0001	0.598857
		*	n.s.	****	n.s.

## Sheet: Fig.S1b
Group Name	Mock	Magnets Dark	Magnets BL	CRY2/CIB Dark	CRY2/CIB BL	iLID/SspB Dark	iLID/SspB BL	FKF1/GI Dark	FKF1/GI BL
mCherry+ cells (%)	0	3.09614	21.664	3.84615	11.1563	6.14137	17.3156	3.04434	9.33968
	0	2.45536	22.701	2.87081	6.15749	8.37264	11.0778	3.77804	9.45122
	0	2.7912	22.9673	3.72899	5.64877	6.02706	9.98991	4.16171	9.52381
				0.904977	6.95518	5.66861	20.0301	4.98084	10.5216
				1.63691	5.19685		20.5926	5.64516
				5.35456	5.78778
				3.95738
Average	0	2.7809	22.4441	3.18568	6.81706	6.55242	15.8012	4.32202	9.70907
SD	0	0.261701	0.562193	1.40053	2.01381	1.06528	4.45456	0.909816	0.473664
p-value (dark vs BL)		1e-06		0.0049		0.009		3.0649e-05
		****		**		**		****

## Sheet: Fig.S1c
Group Name	Mock					Magnets					CRY2/CIB
(hr)	0	24	48	72	96	0	24	48	72	96	0	24	48	72	96
Luc Activity (Firefly/Renilla)	0	0.151515	0.270417	0.351461	0.185647	0	0.857858	2.46757	5.42659	3.2892	0	0.194151	0.302617	0.441057	0.331746
	0	0.160432	0.200877	0.356968	0.233092	0	0.969683	2.71268	5.22574	3.1343	0	0.192279	0.354829	0.436628	0.34222
	0	0.176222	0.250266	0.348504	0.159107	0	0.987888	3.08362	6.00639	2.96636	0	0.188546	0.333784	0.460432	0.335977
	0	0.182896	0.182096	0.310284	0.239932	0	0.974112	2.94792	5.63731	2.55463	0	0.187647	0.255358	0.487286	0.326522
	0	0.117	0.200144	0.200144	0.228827
	0	0.109532	0.191158	0.191158	0.219921
	0	0.115879	0.187866	0.187866	0.227668
	0	0.109893	0.193731	0.193731	0.23334
Average	0	0.140421	0.209569	0.267515	0.215942	0	0.947385	2.80295	5.57401	2.98612	0	0.190656	0.311647	0.456351	0.334116
SD	0	0.0288233	0.0302874	0.0754938	0.0265513	0	0.0521227	0.234742	0.288955	0.274037	0	0.00266234	0.0374323	0.0199781	0.00575357
p-value		vs Magnets 24	vs Magnets 48	vs Magnets 72	vs Magnets 96		vs CRY2/CIB 24	vs CRY2/CIB 48	vs CRY2/CIB 72	vs CRY2/CIB 96		vs Mock 24	vs Mock 48	vs Mock 72	vs Mock 96
		4.19e-12	4.291e-12	4.125e-12	4.5e-12		4.52e-12	6.157e-12	4.139e-12	1.11e-11		0.101674	0.448288	0.207496	0.441378
		****	****	****	****		****	****	****	****		n.s.	n.s.	n.s.	n.s.

## Sheet: Fig.S2d
Group Name	Mock	P2A	F2A	P2A mut
Luc Activity (Firefly/Renilla)	0.395	5.39	59.143	71.182
	0.471	6.862	48.392	67.889
	0.431	5.958	55.674	84.591
	0.391	5.009	51.699	71.048
	0.292	5.479	55.854	60.719
	0.297	6.708	59.451	64.213
	0.283	6.597	63.097	72.223
	0.284	4.539	43.96	47.994
Average	0.3555	5.81775	54.6587	67.4824
SD	0.0704308	0.798194	5.90797	9.86137
p-value		vs F2A	vs P2A mut	vs P2A
		1.71e-11	0.00453164	2e-13
		****	**	****

[truncated: 11 more sheets: Fig.S2f, Fig.S4a, Fig.S4d, Fig.S6b, Fig.S6d, Fig.S6e, Fig.S6f, S6f, Fig.S8c, Fig.S10c, S10f]
